# Supplementary material for: Polymorphism and Multi-Component Crystal Formation of GABA and Gabapentin
Source: Pharmaceutics. 2023 Sep 10;15(9):2299. doi: 10.3390/pharmaceutics15092299 (PMC10536459; doi:10.3390/pharmaceutics15092299)
Supplement: Supplementary file 1 [file pharmaceutics-15-02299-s001.zip]

Archive with 1 entries (1 files):
- pharmaceutics-2519018-supplementary.pdf
